# Supplementary material for: Machine Learning Algorithms to Detect Subclinical Keratoconus: Systematic Review
Source: JMIR Med Inform. 2021 Dec 13;9(12):e27363. doi: 10.2196/27363 (PMC8713097; doi:10.2196/27363)
Supplement: Multimedia Appendix 2 [file medinform_v9i12e27363_app2.xls]

## Sheet: Sheet1
Author and Year	Title	System	Sample Source	Country	Age (normal eyes)	% Female (normal eyes)	Normal Eyes	Subclinical Eyes	Age (SCKC)	% Female (SCKC)	Diagnosis Details	Fellow Eye of KC	Clinically Normal	Topography Normal	Validation Details	Input Details	Input Types	Method	Results Notes	Classification Groups	Sens (%)	Spec (%)	Accuracy (%)	Precision (%)	AUC	Source code
Arbelaez et al. 2012	Use of a Support Vector Machine for Keratoconus and Subclinical Keratoconus Detection by Topographic and Tomographic Data	Sirius	Muscat Eye Laser Center, Studio Oculistico d’Azeglio	Oman, Italy			1259	426	15-65		No clinical signs of KC, VKG and tomographic localised post/ant surface steepining or paracentral thinning, with BCVA 20/20 or better, and KC suspects as per Klyce 2009	0	1	0	200 from each class used for training, remainder used for validation	Symmetry Index of Front (SIf), Back Corneal Curvature (SIb), Best-fit radius of the anterior corneal surface (Rbff), Baiocchi Calossi Versaci front index (BCVf), BCV back index (BCVb), Root mean square of higher-order aberrations, Thinnest Corneal Value (8mm area)	E, K, P, A	SVM		Normal, FFKC, KC, Corneal Surgery	92	97.7	97.3	78.8		NA
Saad et al. 2012	Validation of a New Scoring System for the Detection of Early Forme of Keratoconus	Orbscan	Rothschild Foundation	France	34.7 (+/-8.2)		159	24	33.9 (+/-12.4)		normal topographic fellow eyes of diagnosed KC	1	1	1	validation study	Central power and radius in both anterior best-fit sphere (BFS) and posterior BFS; maximum anterior central elevation (MACE) and posterior central elevation (MPCE) relative to the BFS in the central 1.0-mm radius zone; simulated keratometry in maximum (SKmax) and minimum (SKmin) dioptric values; irregularity index at 3.0 and 5.0 mm; central pachymetry (CP); thinnest pachymetry (TP); and magnitude…	P, K, E, D	Discriminant Analysis	Original method sens/spec: 93%/92%	Suspect, Normal	92	96				NA
Smadja et al. 2013	Detection of Subclinical Keratoconus Using an Automated Decision Tree Classification	GALILEI	University Hospital of Bordeaux	France			177	47	NA		KC fellow eye. No clinical KC, no topograhpic features of KC, no focal/inf steepening/bowtie	1	1	1	10-fold cross validation	55 topographic, tomographic parameters + age	K, P, E, A, DG, I	Decision Tree		FFKC, Normal	93.6	97.2				NA
Ramos-Lopez et al. 2013	Screening Subclinical Keratoconus With Placido-Based Corneal Indices	CSO topography system	Vissum Alicante and Vissum Almeria	Spain			50	24			no clinical findings; and the presence of asymmetric bow tie (AB), inferior steepening (IS), skewed axes (SRAX), or asymmetric bow tie with skewed axes (AB/SRAX) pattern on topography	0	1	0	K-fold cross validation	PI1: the diameter of the set of centers normalized by the total number of rings N, PI2: the total drift or the deviation in the consecutive centers, PI3: the dispersion of the values of the axis ratios of the k-th best-fit ellipse, SL: the absolute value of the slope of the linear regression	E, D	Linear Regression		Suspect KC, Normal, KC	33	78				NA
Cao et al. 2014	Evaluating the Performance of Various Machine Learning Algorithms to Detect Subclinical Keratoconus	Pentacam	Australian Study of Keratoconus	Australia			39	49	30.37 (SD 12.53)	24.5	Abnormal corneal topography, including inferior-superior localized steepening or asymmetric bowtie pattern. No clinical signs.	0	1	0	10-fold cross validation	Axial length (AL), spherical equivalent (SE), mean front corneal curvature (front Km), mean back corneal curvature (back Km), central corneal thickness (CCT), corneal thickness at the apex (CTA), corneal thickness at the thinnest point (CTT), anterior chamber depth (ACD), and corneal volume (CV), age, gender	K, P, DG	Random Forest, SVM, K-nearest neigbors, Logistic Regression, Discriminant Analysis, Lasso Regression, Decision Tree, Neural Network		SCKC, Normal	94	90			0.97	NA
Buhren et al. 2014	Validation of Metrics for the Detection of Subclinical Keratoconus in a New Patient Collective	Orbscan IIz	Goethe-University	Germany	38		245	32	30		(fellow eye) was included if the paracentral inferior–superior (I–S) dioptric difference was less than 1.4 diopters (D). Other inclusion criteria were no clinical signs or symptoms,	1	1	0	validation study	Zernike coefficients from the corneal anterior and posterior surfaces, spatial-thickness profile data	K, P, A, E	Discriminant Analysis	DAP results reported at previous cutoff	SCKC, Normal	78.1	83.3	80.7		86.4	NA
Chan et al. 2015	Validation of an Objective Scoring System for Forme Fruste Keratoconus Detection and Post-Lasik Ectasia Risk Assessment in Asian Eyes	Orbscan IIz	Singapore National Eye Center	Singapore	29		104	24	30		topographically and clinically normal eyes of KC fellow eyes	1	1	1	validation study	12 Placido and tomographic indices	P, K, E, D	Discriminant Analysis		FFKC, Normal	70.8	98.1				NA
Kovacs et al. 2016	Accuracy of Machine Learning Classifiers Using Bilateral Data From a Scheimpflug Camera for Identifying Eyes With Preclinical Signs of Keratoconus	Pentacam	Semmelweis University	Hungary			60	15	33.17 (SD 15.61)	60	Fellow eye of KC with central K < 47.2 D, inferior minus superior average K of <1.40 D, KISA% of <60%	1	1	1	70% training, 30% test. 10-fold cross validation.	Kflat, Ksteep, astigmatism, 2mm I-S, 4mm I-S, PE, CCT, ThCT, CCT-ThCT,ThCT x, ThCT y, IHA, IHD, PPImax, ARTmax	K, P, E, I, D	Neural Network		Unilateral, Normal	90	90			0.96	NA
Saad et al. 2016	Combining Placido and Corneal Wavefront Data for the Detection of Forme Fruste Keratoconus	OPD-Scan	Rothschild Foundation	France	29.2		114	62	30.8		topographically normal eyes of patients with keratoconus in the fellow eye.	1	1	1	93 normal, 82 FFKC, 125 KC	Vertical coma, trefoil, secondary astigmatism, Coefficient of variation of corneal power, Differential sector index , Surface regularity index, Surface asymmetry index, Opposite sector index, Keratoconus prediction index	K, A, I	Discriminant Analysis		FFKC, Normal	63	82				NA
Ruiz Hidalgo et al. 2016	Evaluation of a Machine-Learning Classifier for Keratoconus Detection Based on Scheimpflug Tomography	Pentacam HR	Antwerp University Hospital	Belgium	36.7		194	67	31.4		Nonsymptomatic Pentacam tomography and elevation, fellow eye with manifest KC	1	1	1	10-fold cross validation	22 topographic and tomographic parameters	K, P, A	SVM		FFKC, Normal (also 5 groups)	79.1	97.9	93.1			NA
Ruiz Hidalgo et al. 2017	Validation of an Objective Keratoconus Detection System Implemented in a Scheimpflug Tomographer and Comparison With Other Methods	Pentacam HR	Fondation Rothschild, Antwerp University Hospital	France			44	23	NA		tomographically normal fellow eyes of KC, and minor signs of asymmetry were present but too little to consider it as early keratoconus	1	1	1	validation study	Index of height decentration (IHD),Index of height asymmetry (IHA),Index of vertical asymmetry (IVA),Index of surface variance (ISV),IS-Value,Keratometric power deviation (KPD),Maximum pachymetry progression (RPI Max),Average of all high order aberrations (Irregul.),Difference between maximum and minimum radius of curvature (SphDiff),Numerical eccentricity of the posterior surface (Num Ecc B),Num…	K, P, I	SVM	Based on UZA classification (Rothschild sens=100)	KC, SS, Normal, PR	61	75			0.9355	NA
Xu et al. 2017	Characteristic of Entire Corneal Topography and Tomography for the Detection of Sub-Clinical Keratoconus With Zernike Polynomials Using Pentacam	Pentacam HR	Wenzhou Medical University	China			147	77		21	(fellow eye of unilateral KC): (1) central average keratometry <45.0D; (2) a diagnosis of KC in the contralateral eye; (3) no clinical signs of KC at slit-lamp biomicroscopy, retinoscopy, and ophthalmoscopy; (4) corneal topographical features with I-S values<1.4D of the vertical gradient power across the 6-mm region; and (5) no history of contact lens wear, ocular surgery, or trauma	1	1	1	Separate set: 97 normal, 49 subclinical, 90 keratoconus	Corneal pachymetry and elevation (zernike fitting)	P, E, K	Discriminant Analysis	DTAP validation results reported	SCKC, Normal	83.7	84.5	84.2	73.2		NA
Ambrosio et al. 2017	Integration of Scheimpflug-Based Corneal Tomography and Biomechanical Assessments for Enhancing Ectasia Detection	Pentacam + Corvis ST	Instituto de Olhos Renato Ambrósio, Vincieye Clinic in Milan	Brazil and Italy	40.6	57.5	480	94	36.9	42.55	Fellow eye of KC with normal front surface curvature (topometric) map, keratoconus percentage index (KISA%) score lower than 60 and a paracentral inferior–superior (I-S value) asymmetry value at 6 mm (3-mm radii) less than 1.45.	1	1	1	LOOCV	Full details not available	P, E, K, B	Random Forest, SVM, Logistic Regression		Normal, VAE-NT	90.4	96			0.985	NA
Sideroudi et al. 2017	Fourier Analysis Algorithm for the Posterior Corneal Keratometric Data: Clinical Usefulness in Keratoconus	Pentacam	Eye Institute of Thrace	Greece			50	55			(i) diagnosis of KC in the fellow eye according to the Amsler–Krumleich criteria, (ii) keratoconus percentage (KISA) index between 60% and 100% in the SKC eye,18 and (iii) lack of any KC-related findings/signs in the slit-lamp biomicroscopy;	1	1	0	70/30 split	Fourier analysis of the posterior corneal sagittal curvature data: (i) spherical component, (ii) regular astigmatism, (iii) asymmetry and (iv) Irregular astigmatism; the calculations were performed for cornea rings at 1 mm up to 4 mm, cornea rings at 3 mm up to 4 mm and for each individual cornea ring separately	K	Logistic Regression		Subclinical, Normal	91.7	100			0.984	NA
Francis et al. 2017	Waveform Analysis of Deformation Amplitude and Deflection Amplitude in Normal, Suspect, and Keratoconic Eyes	Corvis ST	Narayana Nethralaya Eye Hospital	India	26 (+/-1)		253	62	23 (+/- 1)		normal topographic fellow eyes of diagnosed KC	1	1	1	separate set: 59 normal, 45 suspect, 160 KC	16 parameters including deformation amplitude, applanation, corneal stiffness, corneal viscosity, corneal force, whole-eye movement	B	Logistic Regression	Wide definition for KC class	Any KC, Normal	90	91				NA
Yousefi et al. 2018	Keratoconus Severity Identification Using Unsupervised Machine Learning	SS-1000 CASIA	Multiple centres across Japan	Japan	33.1		1970	796			ESI 5 - 29	0	1	0	unsupervised - not applicable	420 parameters (excluding ESI Index)	E, P, A	Unsupervised	Calculated in this report	4 clusters	88	14				Available
Lopes at al. 2018	Enhanced Tomographic Assessment to Detect Corneal Ectasia Based on Artificial Intelligence	Pentacam HR	Optical Express, Glasgow & Instituto de Olhos Renato Ambro´sio, Rio de Janeiro & Vincieye Clinic, Price Vision Group, Indianapolis, London Vision Clinic	UK, Brazil, Italy, USA			2980	188			Fellow eye with normal topography	1	1	1	Trained on PLE and tested on VAE-NT	Central simulated Ks, KMax, and its vertical decentration, KMaxY; topometric indices (derived from the front surface: index of surface variance [ISV], index of vertical asymmetry [IVA], IS-value, keratoconus index [KI], central keratoconus index [CKI], index of height asymmetry [IHA], and index of height decentration [IHD]); and tomographic indices (anterior and posterior elevations at the thinne…	P, E, I, D	Discriminant analysis, SVM, Naive Bayes, Neural Networks, Random Forest		Stable LASIK, VAE-E, VAE-NT	85.2	96.6				NA
Steinberg et al. 2018	Tomographic and Biomechanical Scheimpflug Imaging for Keratoconus Characterization: a Validation of Current Indices	Pentacam + Corvis ST	University Medical Center Hamburg-Eppendorf, University Campus Hamburg-Eppendorf, CareVision Eye Clinic Hamburg	Germany			105	50			Very asymmetric eyes with normal topography (VAE-NT): the less affected eye (fellow eye) of a keratoconic patient was included if the following criteria were met: KISA% index of less than 60%, I-S difference of less than 1.45 D, and Kmax of 47.00 D or less	1	1	1	validation study	Full details not available	P, E, K, B	Random Forest	Original cutoff results	VAE-NT, Normal	63	83	67			NA
Issarti et al. 2019	Computer Aided Diagnosis for Suspect Keratoconus Detection	Pentacam	Antwerp University Hospital	Denmark			312	90	34		fellow eye of unilat KC, no symptoms or clinical or tomographical signs	1	1	1	10-fold cross validation	17 anterior corneal parameters, 17 posterior corneal parameters, corneal thickness	E, P	Neural Network		KTC suspect vs normal	97.78	95.56	96.56	95.65		NA
Chandapura et al. 2019	Bowman's Topography for Improved Detection of Early Ectasia	RCTVue + Pentacam	Unknown	NA	31.56		221	72	32.49		Eyes with very mild localized steepening and suspicious anterior corneal surface topography on both devices were classified as FFKC	0	1	0	10-fold cross validation	Anterior surface, OCT A-E surface, OCT E-B surface	K, E, P, A, I	Random Forest	FFKC result reported	Normal, FFKC, KC, VAE-NT	72.22	95.64	91.8	74.3	0.95	NA
Xie at al. 2020	Screening Candidates for Refractive Surgery With Corneal Tomographic–Based Deep Learning	Pentacam HR	Zhongshan Ophthalmic Center	China			1368	202	18-40		inferior-superior values outside the reference range or aberrant C-shaped, round posterior surface elevations. or an unusual pachymetric progression.	0	1	0	80% training, 20% test, 100 images from independent dataset used to test	Corneal topographic images (heat maps)	H	CNN (InceptionResNetV2)		Normal, Suspected KC, Early KC, KC, Post-op	76.5	98.2			0.98	NA
Kuo et al. 2020	Keratoconus Screening Based on Deep Learning Approach of Corneal Topography	TMS-4 + Pentacam + Corvis ST	Department of Ophthalmology in NTUH	Taiwan	>20		170	28	~27		No slitlamp features of KC with Asymmetric bowtie with skewed radial axes (AB/SRAX), asymmetry bowtie with inferior steep (AB/IS) and symmetric bowtie with skewed radial axes (SB/SRAX) on topography	0	1	0	training: 134 KC, 120 normal. Test: 36 KC, 36 normal. FFKC test: 28. Subclinical dataset were used only to test and not train	Corneal topographic images (heat maps)	H	CNN (VGG16, InceptionV3, ResNet152)		sens: SCKC only, spec: KC vs Normal	28.5	97.2				NA
Shi et al. 2020	Machine Learning Helps Improve Diagnostic Ability of Subclinical Keratoconus Using Scheimpflug and OCT Imaging Modalities	Pentacam + UHR-OCT	Affiliated Eye Hospital of Wenzhou Medical University	China			55	33			no clinical KC on slit-lamp biomicroscope examination, retinoscopy and ophthalmoscopy; (2) a diagnosis of KC in the contralateral eye; (3) a central average keratometry less than 45.0 D; (4) corneal topographical features with I-S values less than 1.4 D of the vertical power gradient across the 6-mm region; (5) myopia less than – 6.0 D with astigmatism less than − 2.0 D; (6) no history of contact…	1	1	1	70/30 split	K1, K2, Km, Kmax, Emaxf, Emaxb, Ecenterf, Ecenterb, thinnest point, corneal volume, ISV, IHA, IVA, IHD, KI, Rmin, CKI + OCT params: epithelium, Bowman's layer, stroma pachymetry, gender	K, E, P, I, DG	Neural Network		Normal, SCKC	98.5	94.7			0.93	NA
Toprak et al. 2020	Diagnostic Value of Corneal Epithelial and Stromal Thickness Distribution Profiles in Forme Fruste Keratoconus and Subclinical Keratoconus	MS-39	VISSUM Innovation and Miguel Hernandez University	Spain			66	27 FFKC, 50 SCKC			FFKC: topographically normal fellow eye; subclinical KC: early topographical changes	1	1	1	70/30 split	Average simulated (sim) K (D), maximum apical curvature power (Kmax, D), thinnest pachymetry (and topographic coordinates), and corneal volume (CV). Point-to-point thickness values at center, on the 5-mm diameter circle (as 5-mm nasal, temporal, superior, inferior, superior-nasal [SN], inferiornasal [IN], superior-temporal [ST], and inferior-temporal [IT]) and 8-mm diameter circle (as 8-mm SN1-2-…	K, P, D	Logistic Regression	Full results: SCKC: 94%/98.5%, FFKC: 75%/94.3%	Normal vs SCKC, Normal vs FFKC	94	98.5				NA
Issarti et al. 2020	Logistic Index for Keratoconus Detection and Severity Scoring (Logik)	Pentacam HR	Antwerp University Hospital, Ghent University Hospital	Belgium			304	117			the contralateral, asymptomatic eye of a subject with clinical keratoconus in one eye, showing no clinical signs of ectasia or tomographic changes	1	1	1	10 fold cross validation (70:30)	45 anterior Zernike coefficients, 45 posterior Zernike coefficients + minimum pachymetry (anterior + posterior)	E, P	Neural Networks		Suspect KC, Normal	85.2	70			0.74	NA
Lavric et al. 2020	Detecting Keratoconus From Corneal Imaging Data Using Machine Learning	SS-1000 CASIA	Multiple centres across Japan	Romania			1970	791			ESI 5 - 29	0	1	0	10-fold cross validation	Higher order irregular astigmatism, Kmax (10mm region), BFS, highest irregularity parameter (5mm region), stdev of pachymetry (5mm region), HOA (4mm), aberration (coma order 5), aberration (sphere order 5)	K, P, A	25 Methods: SVM, Neural Network, Logistic Regression etc	Calculated in this report	Normal, FFKC, KC	89.5	96	93			NA
