# Supplementary material for: Machine Learning Algorithms to Detect Subclinical Keratoconus: Systematic Review
Source: JMIR Med Inform. 2021 Dec 13;9(12):e27363. doi: 10.2196/27363 (PMC8713097; doi:10.2196/27363)
Supplement: Multimedia Appendix 5 [file medinform_v9i12e27363_app5.xls]

## Sheet: Sheet1
Domain	Questions	Arbelaez et al. 2012	Saad et al. 2012	Smadja et al. 2013	Ramos-Lopez et al. 2013	Cao et al. 2014	Buhren et al. 2014	Chan et al. 2015	Kovacs et al. 2016	Saad et al. 2016	Ruiz Hidalgo et al. 2016	Ruiz Hidalgo et al. 2017	Xu et al. 2017	Ambrosio et al. 2017	Sideroudi et al. 2017	Francis et al. 2017	Yousefi et al. 2018	Lopes at al. 2018	Steinberg et al. 2018	Issarti et al. 2019	Chandapura et al. 2019	Xie at al. 2020	Kuo et al. 2020	Shi et al. 2020	Toprak et al. 2020	Issarti et al. 2020	Lavric et al. 2020
PATIENT SELECTION	Was a consecutive or random sample of patients enrolled? (N/Y/U)	N	Y	N	U	U	Y	U	U	U	U	U	N	U	Y	N	N	N	N	N	N	Y	N	Y	N	U	N
	Was a case-control design avoided? (N/Y/U)	N	N	N	N	N	N	N	N	N	N	Y	N	N	N	N	N	N	N	N	N	N	N	N	N	N	N
	Did the study avoid inappropriate exclusions? (N/Y/U)	Y	Y	Y	Y	Y	Y	N	Y	Y	Y	Y	Y	Y	Y	Y	N	Y	U	Y	N	Y	N	N	N	Y	Y
	Could the selection of patients have introduced bias? (H/L/U)	H	U	H	H	H	L	H	H	H	H	L	H	U	U	H	H	H	H	H	H	L	H	H	H	L	H
INDEX TEST	Did the study perform external validation?	N	Y	N	N	N	N	Y	N	N	N	Y	N	N	N	Y	N	N	Y	N	N	N	N	N	N	N	N
	Could the conduct or interpretation of the index test have introduced bias? (H/L/U)	H	L	H	H	H	H	L	H	H	H	L	H	H	H	U	H	H	L	H	H	H	H	H	H	H	H
REFERENCE STANDARD	Is the reference standard likely to correctly classify the target condition? (N/Y/U)	U	U	U	U	U	U	U	U	U	U	U	U	U	U	U	U	U	U	U	U	U	U	U	U	U	U
	Were the reference standard results interpreted without knowledge of the results of the index test? (N/Y/U)	Y	Y	Y	U	N	Y	Y	Y	Y	Y	Y	Y	Y	Y	Y	Y	Y	Y	Y	Y	Y	Y	Y	Y	Y	N
	Could the reference standard, its conduct, or its interpretation have introduced bias? (H/L/U)	U	U	U	U	U	U	U	U	U	U	U	U	U	U	U	U	U	U	U	U	U	U	U	U	U	U
FLOW AND TIMING	Was there an appropriate interval between index test(s) and reference standard? (N/Y/U)	U	U	U	U	N	U	U	U	U	U	U	U	U	U	U	U	U	U	U	U	U	U	U	U	Y	N
	Did all patients receive a reference standard? (N/Y/U)	U	Y	Y	Y	Y	Y	Y	Y	Y	Y	Y	Y	Y	Y	Y	Y	Y	Y	Y	Y	Y	Y	Y	Y	Y	Y
	Did all patients receive the same reference standard? (N/Y/U)	Y	Y	Y	Y	Y	Y	Y	Y	Y	Y	Y	Y	Y	Y	Y	Y	Y	Y	Y	Y	Y	Y	Y	N	N	N
	Were all patients included in the analysis? (N/Y/U)	U	Y	Y	Y	Y	Y	Y	Y	Y	Y	Y	Y	Y	Y	Y	Y	Y	Y	Y	N	Y	N	N	N	Y	Y
	Could the patient flow have introduced bias? (H/L/U)	L	L	L	L	L	L	L	L	L	L	L	L	L	L	L	L	L	L	L	L	L	H	H	H	H	H
N=No
Y=Yes
U=Unclear
H=High Risk
L=Low Risk
